# Supplementary material for: Combinatorial Interactions of Essential Oils Enriched with Individual Polyphenols, Polyphenol Mixes, and Plant Extracts: Multi-Antioxidant Systems
Source: Antioxidants (Basel). 2023 Feb 15;12(2):486. doi: 10.3390/antiox12020486 (PMC9952583; doi:10.3390/antiox12020486)
Supplement: Supplementary file 1 [file antioxidants-12-00486-s001.zip]

Archive with 1 entries (1 files):
- antioxidants-2172855-supplementary.pdf
